# Supplementary material for: A new Chorizococcus species (Coccoidea, Pseudococcidae) from Taiwan with transferring of Chorizococcus mirzayansi Moghaddam to genus Spilococcus Ferris
Source: Zookeys. 2011 Jun 10;(103):27–40. doi: 10.3897/zookeys.103.1215 (PMC3131066; doi:10.3897/zookeys.103.1215)
Supplement: XML Treatment for Chorizococcus [file zookeys.103.1215-treatment1.xml]

<!DOCTYPE tp:taxon-treatment
  PUBLIC "-//TaxonX//DTD Taxonomic Treatment Publishing DTD v0 20100105//EN" "tax-treatment-NSO.dtd">
<tp:taxon-treatment xmlns:tp="http://www.plazi.org/taxpub"><tp:treatment-meta><mixed-citation publication-type="journal"><person-group><name><surname>Tsai</surname><given-names>Ming-Yu</given-names></name><name><surname>Wu</surname><given-names>Wen-Jer</given-names></name></person-group><article-title>A new <italic>Chorizococcus</italic> species (Coccoidea, Pseudococcidae) from Taiwan with transferring of <italic>Chorizococcus mirzayansi</italic> Moghaddam to genus <italic>Spilococcus</italic> Ferris</article-title><source>Zookeys</source><day>10</day><month>6</month><year>2011</year><volume>2011</volume><issue>103</issue><fpage>27</fpage><lpage>40</lpage><pub-id pub-id-type="doi">10.3897/zookeys.103.1215</pub-id></mixed-citation></tp:treatment-meta><tp:nomenclature><tp:taxon-name>
                            <tp:taxon-name-part taxon-name-part-type="genus">Chorizococcus</tp:taxon-name-part>
                        <object-id xmlns:xlink="http://www.w3.org/1999/xlink" xlink:type="simple">http://species-id.net/wiki/Chorizococcus</object-id>
                        </tp:taxon-name><tp:taxon-authority>McKenzie, 1960</tp:taxon-authority><tp:nomenclature-citation-list><tp:nomenclature-citation><tp:taxon-name>Chorizococcus</tp:taxon-name><comment><xref ref-type="bibr" rid="B5">McKenzie 1960</xref>: 692; 1967: 86; <xref ref-type="bibr" rid="B7">Miller and Mckenzie 1971</xref>: 569; <xref ref-type="bibr" rid="B11">Williams 1970</xref>: 124; Williams, 1985: 75; <xref ref-type="bibr" rid="B13">Williams 2004</xref>: 106; <xref ref-type="bibr" rid="B15">Williams and Watson 1988</xref>: 31; <xref ref-type="bibr" rid="B14">Williams and Granara de Willink 1992</xref>: 100; <xref ref-type="bibr" rid="B1">Ben-Dov 1994</xref>: 82.</comment></tp:nomenclature-citation></tp:nomenclature-citation-list></tp:nomenclature><tp:treatment-sec sec-type="Diagnosis"><title>Diagnosis.</title><p>Body elongate oval to broadly oval; membranous. With 1–5 pairs of cerarii present on posterior segments of abdomen and sometimes a pair on head also, each cerarius bearing 2 conical setae; auxiliary setae present on anal lobe pair only. Oral rim ducts, sometimes of 2 sizes, present on dorsum and commonly also on venter. Oral collar tubular ducts present, at least on venter; if present on dorsum, then restricted to marginal areas. Antennae each with 7 or 8 segments. Legs well developed, with translucent pores on hind coxae, sometimes absent. Claw stout, without a denticle. Claw digitules knobbed. Tarsal digitules minutely knobbed. Multilocular disc pores present on venter, rarely found on dorsum. Circulus present or absent, when present usually divided by intersegmental line. Anal ring normal, bearing 6 setae. Anterior and posterior ostioles present.</p></tp:treatment-sec><tp:treatment-sec sec-type="Comments"><title>Comments.</title><p><italic><tp:taxon-name>Chorizococcus</tp:taxon-name></italic> McKenzie comes close to <italic><tp:taxon-name>Vryburgia</tp:taxon-name></italic> De Lotto in possessing dorsal oral collar tubular ducts. Oral collar tubular ducts on dorsum in <italic><tp:taxon-name>Chorizococcus</tp:taxon-name></italic> occur on margin only, whereas in <italic><tp:taxon-name>Vryburgia</tp:taxon-name></italic>, those ducts occur in transverse rows on dorsum (<xref ref-type="bibr" rid="B13">Williams 2004</xref>). <italic><tp:taxon-name>Spilococcus</tp:taxon-name></italic> Ferris is almost identical with <italic><tp:taxon-name>Chorizococcus</tp:taxon-name></italic> McKenzie but possesses 6–17 pairs of cerarii, six or more of which present on the abdomen. <xref ref-type="bibr" rid="B8">Miller and Mckenzie (1973)</xref> discussed the difficulties of assigning species to either <italic><tp:taxon-name>Chorizococcus</tp:taxon-name></italic> or <italic><tp:taxon-name>Spilococcus</tp:taxon-name></italic>. <xref ref-type="bibr" rid="B3">Danzig (1998)</xref> did not accept <italic><tp:taxon-name>Chorizococcus</tp:taxon-name></italic> and included all species with 1–17 pairs of cerarii in <italic><tp:taxon-name>Spilococcus</tp:taxon-name></italic> <italic>sensu lato</italic>. Here we follow the definition of Wiliiams (2004) and accept the usage of <italic><tp:taxon-name>Chorizococcus</tp:taxon-name></italic> McKenzie.</p></tp:treatment-sec><ref-list><ref id="B5"><mixed-citation xmlns:xlink="http://www.w3.org/1999/xlink" xlink:type="simple"><person-group><name name-style="western"><surname>McKenzie</surname><given-names>HL</given-names></name></person-group> (<year>1960</year>)<article-title> Taxonomic study of California mealybugs with descriptions of new species (Homoptera: Coccoidea: Pseudococcidae).</article-title><source>Hilgardia</source><volume>29</volume>:<fpage>681</fpage>-<lpage>770</lpage>.</mixed-citation></ref><ref id="B7"><mixed-citation xmlns:xlink="http://www.w3.org/1999/xlink" xlink:type="simple"><person-group><name name-style="western"><surname>Miller</surname><given-names>DR</given-names></name><name name-style="western"><surname>McKenzie</surname><given-names>HL</given-names></name></person-group> (<year>1971</year>)<article-title> Sixth taxonomic study of North American mealybugs, with additional species from South America (Homoptera: Coccoidea: Pseudococcidae).</article-title><source>Hilgardia</source><volume>40</volume>:<fpage>565</fpage>-<lpage>602</lpage>.</mixed-citation></ref><ref id="B11"><mixed-citation xmlns:xlink="http://www.w3.org/1999/xlink" xlink:type="simple"><person-group><name name-style="western"><surname>Williams</surname><given-names>DJ</given-names></name></person-group> (<year>1970</year>)<article-title> The mealybugs (Homoptera, Coccoidea, Pseudococcidae) of sugar-cane, rice and sorghum.</article-title><source>Bulletin of Entomological Research</source><volume>60</volume>:<fpage>109</fpage>-<lpage>188</lpage>. <ext-link ext-link-type="uri" xlink:href="http://dx.doi.org/10.1017/S0007485300034209" xlink:type="simple">doi: 10.1017/S0007485300034209</ext-link></mixed-citation></ref><ref id="B13"><mixed-citation xmlns:xlink="http://www.w3.org/1999/xlink" xlink:type="simple"><person-group><name name-style="western"><surname>Williams</surname><given-names>DJ</given-names></name></person-group> (<year>2004</year>)<source> Mealybugs of southern Asia</source>. <publisher-name>The Natural History Museum</publisher-name>, <publisher-loc>London, UK</publisher-loc>, <publisher-name>Southdene SDN. BHD</publisher-name>, <publisher-loc>Kuala Lumpur, Malaysia</publisher-loc>, <lpage>896</lpage> pp.</mixed-citation></ref><ref id="B15"><mixed-citation xmlns:xlink="http://www.w3.org/1999/xlink" xlink:type="simple"><person-group><name name-style="western"><surname>Williams</surname><given-names>DJ</given-names></name><name name-style="western"><surname>Watson</surname><given-names>GW</given-names></name></person-group> (<year>1988</year>)<source> The scale insects of the tropical south Pacific region. Part 2: The mealybugs (Pseudococcidae)</source>. <publisher-name>CAB International Institute of Entomology</publisher-name>, <publisher-loc>London</publisher-loc>, <lpage>260</lpage> pp.</mixed-citation></ref><ref id="B14"><mixed-citation xmlns:xlink="http://www.w3.org/1999/xlink" xlink:type="simple"><person-group><name name-style="western"><surname>Williams</surname><given-names>DJ</given-names></name><name name-style="western"><surname>Granara de Willink</surname><given-names>MC</given-names></name></person-group> (<year>1992</year>)<source> Mealybugs of Central and South America</source>. <publisher-name>CAB International</publisher-name>, <publisher-loc>London, England</publisher-loc>, <lpage>635</lpage> pp.</mixed-citation></ref><ref id="B1"><mixed-citation xmlns:xlink="http://www.w3.org/1999/xlink" xlink:type="simple"><person-group><name name-style="western"><surname>Ben-Dov</surname><given-names>Y</given-names></name></person-group> (<year>1994</year>)<source> A systematic catalogue of the mealybugs of the world (Insecta: Homoptera: Coccoidea: Pseudococcidae and Putoidae) with data on geographical distribution, host plants, biology and economic importance</source>. <publisher-name>Intercept Limited</publisher-name>, <publisher-loc>Andover, UK</publisher-loc>, <lpage>686</lpage> pp.</mixed-citation></ref><ref id="B8"><mixed-citation xmlns:xlink="http://www.w3.org/1999/xlink" xlink:type="simple"><person-group><name name-style="western"><surname>Miller</surname><given-names>DR</given-names></name><name name-style="western"><surname>McKenzie</surname><given-names>HL</given-names></name></person-group> (<year>1973</year>)<article-title> Seventh taxonomic study of North American mealybugs (Homoptera: Coccoidea: Pseudococcidae).</article-title><source>Hilgardia</source><volume>41</volume>:<fpage>489</fpage>-<lpage>542</lpage>.</mixed-citation></ref><ref id="B3"><mixed-citation xmlns:xlink="http://www.w3.org/1999/xlink" xlink:type="simple"><person-group><name name-style="western"><surname>Danzig</surname><given-names>EM</given-names></name></person-group> (<year>1998</year>)<article-title> Revision of mealybugs (Homoptera, Pseudococcidae) with oral rim tubular ducts of the fauna of Russia and neighbouring countries.</article-title><source>Entomological Review</source><volume>78</volume>:<fpage>54</fpage>-<lpage>78</lpage>.</mixed-citation></ref></ref-list></tp:taxon-treatment>
