# Supplementary material for: A new Chorizococcus species (Coccoidea, Pseudococcidae) from Taiwan with transferring of Chorizococcus mirzayansi Moghaddam to genus Spilococcus Ferris
Source: Zookeys. 2011 Jun 10;(103):27–40. doi: 10.3897/zookeys.103.1215 (PMC3131066; doi:10.3897/zookeys.103.1215)
Supplement: XML Treatment for Spilococcus mirzayansi [file zookeys.103.1215-treatment2.xml]

<!DOCTYPE tp:taxon-treatment
  PUBLIC "-//TaxonX//DTD Taxonomic Treatment Publishing DTD v0 20100105//EN" "tax-treatment-NSO.dtd">
<tp:taxon-treatment xmlns:tp="http://www.plazi.org/taxpub"><tp:treatment-meta><mixed-citation publication-type="journal"><person-group><name><surname>Tsai</surname><given-names>Ming-Yu</given-names></name><name><surname>Wu</surname><given-names>Wen-Jer</given-names></name></person-group><article-title>A new <italic>Chorizococcus</italic> species (Coccoidea, Pseudococcidae) from Taiwan with transferring of <italic>Chorizococcus mirzayansi</italic> Moghaddam to genus <italic>Spilococcus</italic> Ferris</article-title><source>Zookeys</source><day>10</day><month>6</month><year>2011</year><volume>2011</volume><issue>103</issue><fpage>27</fpage><lpage>40</lpage><pub-id pub-id-type="doi">10.3897/zookeys.103.1215</pub-id></mixed-citation></tp:treatment-meta><tp:nomenclature><tp:taxon-name>
                            <tp:taxon-name-part taxon-name-part-type="genus">Spilococcus</tp:taxon-name-part>
                            <tp:taxon-name-part taxon-name-part-type="species">mirzayansi</tp:taxon-name-part>
                        <object-id xmlns:xlink="http://www.w3.org/1999/xlink" xlink:type="simple">http://species-id.net/wiki/Spilococcus_mirzayansi</object-id>
                        </tp:taxon-name><tp:taxon-authority>(Moghaddam, 2010)</tp:taxon-authority><tp:taxon-status xmlns:xlink="http://www.w3.org/1999/xlink" xlink:type="simple">comb. n.</tp:taxon-status><tp:nomenclature-citation-list><tp:nomenclature-citation><tp:taxon-name>Chorizococcus mirzayansi</tp:taxon-name><comment><xref ref-type="bibr" rid="B9">Moghaddam 2010</xref>: 64.</comment></tp:nomenclature-citation></tp:nomenclature-citation-list></tp:nomenclature><tp:treatment-sec sec-type="Comments"><title>Comments.</title><p> According to the descriptions of <italic><tp:taxon-name>Chorizococcus mirzayansi</tp:taxon-name></italic>, it should not be placed in genus <italic><tp:taxon-name>Chorizococcus</tp:taxon-name></italic> based on possessing more than 5 pairs of cerarii, a major diagnostic character in distinguishing genus <italic><tp:taxon-name>Chorizococcus</tp:taxon-name></italic> from genus <italic><tp:taxon-name>Spilococcus</tp:taxon-name></italic> in Williams’s definition (2004) or it should be included in genus <italic><tp:taxon-name>Spilococcus sesu lato</tp:taxon-name></italic> proposed by <xref ref-type="bibr" rid="B3">Danzig (1998)</xref>. A new combination is made here for <italic><tp:taxon-name>Chorizococcus mirzayansi</tp:taxon-name></italic> as above.</p></tp:treatment-sec><ref-list><ref id="B9"><mixed-citation xmlns:xlink="http://www.w3.org/1999/xlink" xlink:type="simple"><person-group><name name-style="western"><surname>Moghaddam</surname><given-names>M</given-names></name></person-group> (<year>2010</year>)<article-title> Two new species and a new record of mealybugs (Hemiptera, Coccoidea, Pseudococcidae) from Iran.</article-title><source>Zootaxa</source><volume>2619</volume>:<fpage>63</fpage>-<lpage>68</lpage>.</mixed-citation></ref><ref id="B3"><mixed-citation xmlns:xlink="http://www.w3.org/1999/xlink" xlink:type="simple"><person-group><name name-style="western"><surname>Danzig</surname><given-names>EM</given-names></name></person-group> (<year>1998</year>)<article-title> Revision of mealybugs (Homoptera, Pseudococcidae) with oral rim tubular ducts of the fauna of Russia and neighbouring countries.</article-title><source>Entomological Review</source><volume>78</volume>:<fpage>54</fpage>-<lpage>78</lpage>.</mixed-citation></ref></ref-list></tp:taxon-treatment>
