# Supplementary material for: A new Chorizococcus species (Coccoidea, Pseudococcidae) from Taiwan with transferring of Chorizococcus mirzayansi Moghaddam to genus Spilococcus Ferris
Source: Zookeys. 2011 Jun 10;(103):27–40. doi: 10.3897/zookeys.103.1215 (PMC3131066; doi:10.3897/zookeys.103.1215)
Supplement: XML Treatment for Chorizococcus zoysiae [file zookeys.103.1215-treatment3.xml]

<!DOCTYPE tp:taxon-treatment
  PUBLIC "-//TaxonX//DTD Taxonomic Treatment Publishing DTD v0 20100105//EN" "tax-treatment-NSO.dtd">
<tp:taxon-treatment xmlns:tp="http://www.plazi.org/taxpub"><tp:treatment-meta><mixed-citation publication-type="journal"><person-group><name><surname>Tsai</surname><given-names>Ming-Yu</given-names></name><name><surname>Wu</surname><given-names>Wen-Jer</given-names></name></person-group><article-title>A new <italic>Chorizococcus</italic> species (Coccoidea, Pseudococcidae) from Taiwan with transferring of <italic>Chorizococcus mirzayansi</italic> Moghaddam to genus <italic>Spilococcus</italic> Ferris</article-title><source>Zookeys</source><day>10</day><month>6</month><year>2011</year><volume>2011</volume><issue>103</issue><fpage>27</fpage><lpage>40</lpage><pub-id pub-id-type="doi">10.3897/zookeys.103.1215</pub-id></mixed-citation></tp:treatment-meta><tp:nomenclature><tp:taxon-name>
                            <tp:taxon-name-part taxon-name-part-type="genus">Chorizococcus</tp:taxon-name-part>
                            <tp:taxon-name-part taxon-name-part-type="species">zoysiae</tp:taxon-name-part>
                        <object-id xmlns:xlink="http://www.w3.org/1999/xlink" xlink:type="simple">urn:lsid:zoobank.org:act:F243D130-D94E-4650-B741-5AD0FB364531</object-id>
                        <object-id xmlns:xlink="http://www.w3.org/1999/xlink" xlink:type="simple">http://species-id.net/wiki/Chorizococcus_zoysiae</object-id>
                        </tp:taxon-name><tp:taxon-authority>Tsai</tp:taxon-authority><tp:taxon-status xmlns:xlink="http://www.w3.org/1999/xlink" xlink:type="simple">sp. n.</tp:taxon-status></tp:nomenclature><tp:treatment-sec sec-type="Material studied"><title>Material studied.</title><p> <bold>Holotype: adult female,</bold> <bold>Taiwan,</bold> Tainan City, East district, on leaf sheaths of Korean velvet grass(<italic><tp:taxon-name>Zoysia tenuifolia</tp:taxon-name></italic>), 7.XI.2006, S. K. Chen (NTU): 1/1 in good condition.</p></tp:treatment-sec><tp:treatment-sec sec-type="Paratypes"><title>Paratypes:</title><p> 13 adult females, 13 third-instar females, 8 second-instar females, 4 first-instar nymphs, same data as holotype (NTU); 3 adult females, same data as holotype (TARI); 3 adult females, same data as holotype (BMNH).</p></tp:treatment-sec><tp:treatment-sec sec-type="Description of the Adult Female"><title>Description of the Adult Female.</title><p> <bold>Field Features.</bold> Body color dark-brownish, covered with thin white mealy wax. Adult female and older nymphs with white, filamentous wax secretion resembling “fur” and covering both mealybug and host plant (<xref ref-type="fig" rid="F1">Fig. 1</xref>). All stages of this mealybug stayed beneath the leaf sheath.</p><p><bold>Slide-Mounted Features</bold> <bold>(measurements based on 20 specimens).</bold> Body elongate oval, 1.57–2.56 (2.44) mm long and 0.76–1.33 (1.17) mm wide (<xref ref-type="fig" rid="F2">Fig. 2</xref>). Antennae each 233–267 (247) μm long, with 8 segments, occasionally 7 segments. Clypeolabral shield about 119–151 (144) μm long. Labium about 111–122 (117) µm long, shorter than clypeolabral shield. Legs well developed, stout; fore legs: coxa ca. 61–111 (94) µm long, trochanter + femur 206–233 (217) µm long, tibia + tarsus 178–206 (194) µm long, ratio of lengths of tibia + tarsus to trochanter + femur 0.81–0.95 (0.90), ratio of lengths of tibia to tarsus 1.49–2.00 (1.69); mid legs: coxa ca. 94–117 (97) µm<!--PageBreak--> long, trochanter + femur 222–250 (217) µm long, tibia + tarsus 189–217 (194) µm long, ratio of lengths of tibia + tarsus to trochanter + femur 0.81–0.90 (0.83), ratio of lengths of tibia to tarsus 1.64–2.09 (1.96); hind legs: coxa ca. 97–133 (111) µm long, trochanter + femur 239–269 (256) µm long, tibia + tarsus 217–250 (244) µm long, ratio of lengths of tibia + tarsus to trochanter + femur 0.87–0.98 (0.96), ratio of lengths of tibia to tarsus 1.78–2.50 (2.14); claw stout, without denticle, about 25–26 (25) µm long. Translucent pores numbering 11–20 (13), present on posterior surface of hind coxa. Circulus absent. Both anterior and posterior ostioles present, not well developed, each lip with a few trilocular pores and 1–4 setae. Cerarii numbering usually 2 pairs, situated on posterior abdominal segments, occasionally 3 pairs. Anal lobe cerarii (C18) each bearing 2 slender conical setae, each seta about 18–25 (21) µm long, with 6–9 auxiliary setae and 16–20 trilocular pores. Penultimate cerarii (C17), each containing 2 slender conical setae, about 15–22 (19) µm long, and few triocular pores. Antepenultimate cerarii (C16), if present, each bearing 2 slender conical setae, about 14–18 (16) µm long, and few trilocular pores. Each cerarius situated on a membranous area. Anal lobes moderately developed, each ventral surface membranous, bearing an apical seta 111–144 (139) μm long. Anal ring about 46–68 (62) µm long and 57–73 (65) µm wide, bearing 6 setae, each seta about 99–138 (112) µm long.</p><p><bold>Dorsum.</bold> Dorsal surface with slender but stiff setae present, mostly each 13–28 (18) µm long, associated by shorter setae of different sizes, about 5–7 (7) µm long, <!--PageBreak-->except for longer setae on abdominal segment VI and VII, each about 35–38 (36) µm long. Triocular pores present, each ca. 4 µm in diameter, scattered over dorsum. Multilocular disc pores absent. Oral rim tubular ducts, each with rim about 6–10 (6) µm in diameter and tube about 6–8 (8) µm long, present around lateral margins forwards<!--PageBreak--> from abdominal VI to head; extending across head, thorax and abdominal I and II, forming double to triple rows in each segment. Oral collar tubular ducts absent.</p><p><bold>Venter.</bold> Ventral surface with normal flagellate setae present, mostly each 22–51 (30) µm long, many of them longer than those on dorsum, associated by shorter setae of different sizes, about 5–11 (11) µm long, except for longer setae on head, each about 65–152 (67) µm long. Trilocular pores present, each ca. 4 µm in diameter, similar to those on dorsum, scattered over venter. Multilocular disc pores small, each about 5–7 (6) µm in diameter, present around vulva only, few in number, totaling no more than 4. Oral rim tubular ducts, each with rim about 6–9 (9) µm in diameter and tube about 6–8 (6) µm long, similar to those on dorsum, each with rim wider than multilocular disc pores, distributed sparsely in marginal and submarginal zones, occasionally found in median zone. Oral rim tubular ducts absent from abdominal segment VIII. Oral collar tubular ducts about 5–7 (6) µm long and 2–3 (3) µm wide, present from abdomen III to VII, each segment with 4 to 8, located in submedial zone.</p><p><bold>Comments.</bold> This new species comes close to <italic><tp:taxon-name>Chorizococcus kandyensis</tp:taxon-name></italic> (Green, 1922) from Sri Lanka (redescribed by <xref ref-type="bibr" rid="B13">Williams 2004</xref>). Both species possess dorsal oral rim tubular ducts extending across head, thorax and abdominal I and II, and ventral multilocular disc pores around vulva only. However, the new species possesses 3 pairs of cerarii (<italic><tp:taxon-name>Chorizococcus kandyensis</tp:taxon-name></italic> possesses only one pair) and oral rim tubular ducts of a single size on venter (<italic><tp:taxon-name>Chorizococcus kandyensis</tp:taxon-name></italic> possesses oral rim tubular ducts of two sizes), and lack of circulus (present in <italic><tp:taxon-name>Chorizococcus kandyensis</tp:taxon-name></italic>).</p><p>The adult female can be distinguished from all other instars by presence of a vulva opening between abdominal segments VII and VIII and by the presence of multilocular disc pores posterior to the vulva and oral collar tubular ducts on ventral abdominal segments.</p><p>It is unclear whether this new species is native or introduced from other country. According to approved facilities list for import of Bureau of Animal and Plant Health Inspection and Quarantine, Taiwan, no imports of Korean velvet grass(<italic><tp:taxon-name>Zoysia tenuifolia</tp:taxon-name></italic>) from other countries were recorded, therefore probably this species is native species to Taiwan. But this new mealybug species apparently occurs in a limited area in Taiwan, and only few parasitoid wasps were collected or observed around them, therefore it seems that this species was possibly introduced with its host plants, with other <italic><tp:taxon-name>Zoysia</tp:taxon-name></italic> species, or with other plant species.</p><fig id="F1" position="float" orientation="portrait"><label>Figure 1.</label><caption><p>Live adult female of <italic><tp:taxon-name>Chorizococcus zoysiae</tp:taxon-name></italic> Tsai, sp. n., on <italic><tp:taxon-name>Zoysia tenuifolia</tp:taxon-name></italic>.</p></caption><graphic xmlns:xlink="http://www.w3.org/1999/xlink" xlink:href="ZooKeys-103-027-g001.jpg" position="float" orientation="portrait" xlink:type="simple"/></fig><fig id="F2" position="float" orientation="portrait"><label>Figure 2.</label><caption><p>Adult female of <italic><tp:taxon-name>Chorizococcus zoysiae</tp:taxon-name></italic> Tsai, sp. n.</p></caption><graphic xmlns:xlink="http://www.w3.org/1999/xlink" xlink:href="ZooKeys-103-027-g002.jpg" position="float" orientation="portrait" xlink:type="simple"/></fig></tp:treatment-sec><tp:treatment-sec sec-type="Distribution"><title>Distribution.</title><p>Taiwan (Tainan City).</p></tp:treatment-sec><tp:treatment-sec sec-type="Etymology"><title>Etymology.</title><p>The specific epithet is based on the Latin genitive of the host-plant generic name <italic><tp:taxon-name>Zoysia</tp:taxon-name></italic>.</p></tp:treatment-sec><tp:treatment-sec sec-type="Description of the Third-Instar Female"><title>Description of the Third-Instar Female.</title><p> <bold>Slide-Mounted Features</bold> <bold>(measurements based on 13 specimens).</bold> Body elongate oval, 1.06–1.50 mm long and 0.53–0.78 mm wide (<xref ref-type="fig" rid="F3">Fig. 3</xref>). Antennae each 161–211 µm long, with 7 segments. Clypeolabral shield about 106–122 μm long. Labium about 83–106 µm long, shorter than clypeolabral shield. Legs well developed, stout; fore legs: coxa ca. 50–72 µm long, trochanter + femur 133–156 µm long, tibia + tarsus 128–150 µm long, ratio of lengths of tibia + tarsus to trochanter + femur 0.85–1.00, ratio of lengths of tibia to tarsus <!--PageBreak-->1.01–1.18; mid legs: coxa ca. 56–94 µm long, trochanter + femur 150–164 µm long, tibia + tarsus 139–176 µm long, ratio of lengths of tibia + tarsus to trochanter + femur 0.89–1.02, ratio of lengths of tibia to tarsus 1.09–1.31; hind legs: coxa ca. 61–86 µm long, trochanter + femur 150–175 µm long, tibia + tarsus 150–172 µm long, ratio of<!--PageBreak--> lengths of tibia + tarsus to trochanter + femur 0.93–1.15, ratio of lengths of tibia to tarsus 1.11–1.50; claw stout, without denticle, about 20–21 µm long. Translucent pores absent. Both anterior and posterior ostioles present, not well developed, each lip with a few trilocular pores and 2–3 setae. Cerarii numbering usually 2 pairs, situated on posterior abdominal segments, occasionally 3 pairs. Anal lobe cerarii (C18) each bearing 2 slender conical setae, each seta about 16–22 µm long, with 2–6 stiff setae and 6–11 trilocular pores. Penultimate cerarii (C17), each containing 2 slender conical setae, each seta about 14–19 µm long, and 3–5 triocular pores. Antepenultimate cerarii (C16), if present, each bearing 2 slender conical setae, each seta about 11–18 µm long, and 2–5 trilocular pores. All cerarii on a membranous areas. Anal lobes moderately developed, each ventral surface membranous, bearing an apical seta 88–110 μm long. Anal ring about 33–45 µm long and 46–52 µm wide, bearing 6 setae, each seta about 79–92 µm long.</p><p><bold>Dorsum.</bold> Dorsal surface with short, stiff setae, mostly each 10–28 µm long, accompanied by shorter setae of different sizes, about 4–7 µm long. Triocular pores present, each ca. 3 µm in diameter, scattered over dorsum. Multilocular disc pores absent. Oral rim tubular ducts, each with rim about 5–8 µm in diameter and tube about 5–8 µm long, present around lateral margins forwards from abdominal VII to head; extending across head, thorax and abdominal I to III, forming single row in each segment; usually only 1 on abdominal segments IV to VII.</p><p><bold>Venter.</bold> Ventral surface with normal flagellate setae present, mostly each 13–43 µm long, many of them longer than those on dorsum, accompanied by shorter setae of different sizes, about 5–7 µm long, except for longer setae on head, each about 48–70 µm long. Trilocular pores present, each ca. 3 µm in diameter, similar to those on dorsum, scattered over venter. Multilocular disc pores absent. Oral rim tubular ducts, each with rim about 5–7 µm in diameter and tube about 6–8 µm long, similar to those on dorsum, distributed in marginal and submarginal zones, occasionally found in median zone, usually in groups of 4 to 7 on head and thorax and 2 or 3 on each side of each abdominal segment. Oral rim tubular ducts absent from abdominal segment VIII.</p><p><bold>Comments.</bold> The third-instar female can be distinguished from the adult female by lacking a vulva, multilocular disc pores, and oral collar tubular ducts; and from earlier instars by bearing seven-segmented antennae.</p><fig id="F3" position="float" orientation="portrait"><label>Figure 3.</label><caption><p>Third-instar female of <italic><tp:taxon-name>Chorizococcus zoysiae</tp:taxon-name></italic> Tsai, sp. n.</p></caption><graphic xmlns:xlink="http://www.w3.org/1999/xlink" xlink:href="ZooKeys-103-027-g003.jpg" position="float" orientation="portrait" xlink:type="simple"/></fig></tp:treatment-sec><tp:treatment-sec sec-type="Description of the Second-Instar Female"><title>Description of the Second-Instar Female.</title><p> <bold>Slide-Mounted Features</bold> <bold>(measurements based on eight specimens).</bold> Body elongate oval, 0.61–0.94 mm long and 0.38–0.44 mm wide (<xref ref-type="fig" rid="F4">Fig. 4</xref>). Antennae each 133–161 µm long, with 6 segments. Clypeolabral shield about 78–94 μm long. Labium about 61–72 µm long, shorter than clypeolabral shield. Legs well developed, stout; fore legs: coxa ca. 39–44 µm long, trochanter + femur 103–111 µm long, tibia + tarsus 94–117 µm long, ratio of lengths of tibia + tarsus to trochanter + femur 0.89–1.08, ratio of lengths of tibia to tarsus 0.89–1.25; mid legs: coxa ca. 44–50 µm long, trochanter + femur 100–117 µm long, tibia + tarsus 111–117 µm long, ratio of lengths of tibia + tarsus to trochanter + femur 1.00–1.17, ratio of lengths of tibia to tarsus 1.00–1.41; hind legs: coxa ca. 44–50 µm <!--PageBreak-->long, trochanter + femur 111–117 µm long, tibia + tarsus 117–128 µm long, ratio of lengths of tibia + tarsus to trochanter + femur 1.05–1.15, ratio of lengths of tibia to tarsus 1.04–1.30; claw stout, without denticle, about 17–19 µm long. Translucent pores absent. Circulus absent. Both anterior and posterior ostioles present, not well<!--PageBreak--> developed, each lip with a few trilocular pores. Cerarii numbering usually 1 pairs on anal lobes. Anal lobe cerarii (C18) each bearing 2 slender conical setae, each seta about 14–16 µm long, with a stiff seta and 3–5 trilocular pores. All cerarii on a membranous areas. Anal lobes slightly developed, each ventral surface membranous, bearing an apical seta 75–94 μm long. Anal ring about 22–33 µm long and 39–44 µm wide, bearing 6 setae, each seta about 61–78 µm long.</p><p><bold>Dorsum.</bold> Dorsal surface with short, stiff setae present, mostly each 5–13 µm long. Triocular pores present, each ca. 4 µm in diameter, scattered over dorsum. Multilocular disc pores absent. Oral rim tubular ducts, each with rim about 5–9 µm in diameter and tube about 6–7 µm long, present around lateral margins forwards from abdominal VII to head; extending across head, thorax and abdominal I to III, forming 4 longitudinal lines on marginal and submedial areas of head and thorax; usually only 1 on abdominal segments IV to VII. Oral collar tubular ducts absent.</p><p><bold>Venter.</bold> Ventral surface with normal flagellate setae present, mostly each 9–33 µm long, many of them longer than those on dorsum, except for longer setae on head, each about 38–52 µm long. Trilocular pores present similar to those on dorsum, scattered over venter. Multilocular disc pores absent. Oral rim tubular ducts, each with rim about 6–8 µm in diameter and tube about 6–7 µm long, similar to those on dorsum, distributed in marginal zones, usually in groups of less than 6 on head and thorax and only one on each side of each abdominal segment. Oral rim tubular ducts absent from abdominal segment VIII. Oral collar tubular ducts absent.</p><p><bold>Comments.</bold> The second-instar female can be distinguished from the third-instar female and adult female by its six-segmented antennae; and from the first-instar nymph by having oral rim tubular ducts.</p><fig id="F4" position="float" orientation="portrait"><label>Figure 4.</label><caption><p>Second-instar female of <italic><tp:taxon-name>Chorizococcus zoysiae</tp:taxon-name></italic> Tsai, sp. n.</p></caption><graphic xmlns:xlink="http://www.w3.org/1999/xlink" xlink:href="ZooKeys-103-027-g004.jpg" position="float" orientation="portrait" xlink:type="simple"/></fig></tp:treatment-sec><tp:treatment-sec sec-type="Description of the First-Instar Nymph"><title>Description of the First-Instar Nymph.</title><p> <bold>Slide-Mounted Features</bold> <bold>(measurements based on four specimens).</bold> Body oval, 0.49–0.64 mm long and 0.21–0.32 mm wide (<xref ref-type="fig" rid="F5">Fig. 5</xref>). Antennae each 100–128 µm long, with 6 segments. Clypeolabral shield about 61–72 μm long. Labium about 42–56 µm long, shorter than clypeolabral shield. Legs well developed, stout; fore legs: coxa ca. 28–33 µm long, trochanter + femur 67–83 µm long, tibia + tarsus 86–94 µm long, ratio of lengths of tibia + tarsus to trochanter + femur 1.07–1.42, ratio of lengths of tibia to tarsus 0.72–0.88; mid legs: coxa ca. 31–33 µm long, trochanter + femur 72–83 µm long, tibia + tarsus 92–100 µm long, ratio of lengths of tibia + tarsus to trochanter + femur 1.10–1.55, ratio of lengths of tibia to tarsus 0.78–0.89; hind legs: coxa ca. 31–33 µm long, trochanter + femur 72–89 µm long, tibia + tarsus 100–111 µm long, ratio of lengths of tibia + tarsus to trochanter + femur 1.13–1.54, ratio of lengths of tibia to tarsus 0.89–1.38; claw stout, without denticle, about 11–14 µm long. Translucent pores absent. Circulus absent. Both anterior and posterior ostioles present. Cerarii numbering one pairs, situated on anal lobes. Anal lobe cerarii (C18) each bearing 2 slender conical setae, each seta about 10–17 µm long, with 1 or 2 trilocular pores. All cerarii on a membranous areas. Anal lobes slightly developed, each ventral surface membranous, bearing an apical seta 56–75 μm long. Anal ring about 17–22 µm long and 28–33 µm wide, bearing 6 setae, each seta about 39–56 µm long.</p><p><!--PageBreak--><bold>Dorsum.</bold> Dorsal surface with short, stiff setae present, mostly each 6–10 µm long. Triocular pores present, each ca. 3 µm in diameter, scattered over dorsum. Multilocular disc pores absent. Oral rim tubular ducts absent. Oral collar tubular ducts absent.<!--PageBreak--></p><p><bold>Venter.</bold> Ventral surface with normal flagellate setae present, mostly each 11–19 µm long, many of them longer than those on dorsum, except for longer setae on head, each about 23–30 µm long. Trilocular pores present, each ca. 3 µm in diameter, similar to those on dorsum, scattered over venter in a few number. Multilocular disc pores absent. Oral rim tubular ducts absent. Oral collar tubular ducts absent.</p><p><bold>Comments.</bold> The first-instar nymph can be distinguished from all instars by lacking oral rim and tubular ducts. It shares six-segmented antennae with the second instar, but its antennae are shorter than 130 µm (133–161 µm in second-instar females).</p><fig id="F5" position="float" orientation="portrait"><label>Figure 5.</label><caption><p>First instar nymph of <italic><tp:taxon-name>Chorizococcus zoysiae</tp:taxon-name></italic> Tsai, sp. n.</p></caption><graphic xmlns:xlink="http://www.w3.org/1999/xlink" xlink:href="ZooKeys-103-027-g005.jpg" position="float" orientation="portrait" xlink:type="simple"/></fig></tp:treatment-sec><ref-list><ref id="B13"><mixed-citation xmlns:xlink="http://www.w3.org/1999/xlink" xlink:type="simple"><person-group><name name-style="western"><surname>Williams</surname><given-names>DJ</given-names></name></person-group> (<year>2004</year>)<source> Mealybugs of southern Asia</source>. <publisher-name>The Natural History Museum</publisher-name>, <publisher-loc>London, UK</publisher-loc>, <publisher-name>Southdene SDN. BHD</publisher-name>, <publisher-loc>Kuala Lumpur, Malaysia</publisher-loc>, <lpage>896</lpage> pp.</mixed-citation></ref></ref-list></tp:taxon-treatment>
